# Supplementary material for: Methyl Jasmonate Enhances Saponin Accumulation in Cultured Panax notoginseng Adventitious Roots
Source: Plants (Basel). 2025 Nov 13;14(22):3462. doi: 10.3390/plants14223462 (PMC12656433; doi:10.3390/plants14223462)
Supplement: Supplementary file 1 [file plants-14-03462-s001.zip]

Archive with 1 entries (1 files):
- plants-3840440-supplementary.xlsx
