# Supplementary material for: Methyl Jasmonate Enhances Saponin Accumulation in Cultured Panax notoginseng Adventitious Roots
Source: Plants (Basel). 2025 Nov 13;14(22):3462. doi: 10.3390/plants14223462 (PMC12656433; doi:10.3390/plants14223462)
Supplement: Supplementary file 1 [file plants-14-03462-s001.zip › plants-3840440-supplementary.xlsx]

## Sheet: supplementary table 1
Table S1. Callus induction rates of different hormone combinations.
No.	2,4-D/	6-BA/	KT/	Root/%	Stem/%	Leaf/%
	（mg/L）	（mg/L）	（mg/L）
1	1.5	1	0.5	77.16 ± 1.46 b	92.83 ± 2.21 a	33.47 ± 1.68 f
2	2	1	0	9.69 ± 0.34 f	30.37 ± 1.1 g	10.39 ± 1.04 h
3	1	0.5	0.2	57.93 ± 2.40 c	51.83 ± 1.75 e	28.70 ± 1.42 g
4	1	1	0	86.81 ± 1.54 a	61.77 ± 1.41 d	57.69 ± 1.36 c
5	0.5	0.5	0	41.84 ± 1.64 e	75.35 ± 2.87 c	65.30 ± 1.01 b
6	1.5	0.5	0	0 ± 0.00 h	4.49 ± 1.11 h	3.09 ± 0.21 i
7	1.5	1.5	0.2	0 ± 0.00 h	0.93 ± 0.07 jkl	1.35 ± 0.21 j
8	1	0.2	0.5	49.28 ± 1.70 d	0.87 ± 0.15 jkl	45.82 ± 0.96 e
9	2	1.5	0	0 ± 0.00 h	0.35 ± 0.14 kl	0.43 ± 0.09 j
10	0.5	1.5	0.5	0 ± 0.00 h	1.55 ± 0.14 ijkl	0.29 ± 0.27 j
11	1	1.5	0	9.61 ± 0.35 f	47.43 ± 0.95 f	95.77 ± 1.46 a
12	2	0.2	0.2	4.19 ± 0.17 g	81.47 ± 2.96 b	51.07 ± 1.70 d
13	2	0.5	0.5	0 ± 0.00 h	2.87 ± 0.14 hijk	0.98 ± 0.04 j
14	0.5	0.2	0	0 ± 0.00 h	3.28 ± 0.17 hij	4.17 ± 0.18 i
15	0.5	1	0.2	0 ± 0.00 h	3.98 ± 0.11 hi	3.28 ± 0.25 i
16	1.5	0.2	0	0 ± 0.00 h	0.1 ± 0.17 l	0 ± 0.00 j

## Sheet: supplementary table 2
Differential metabolites of Panax notoginseng adventitious roots induced by methyl jasmonate
Number	Compound	Number	Compound
1	Zwittermicin A	122	Diethyl 2-hydroxy-3-methylsuccinate
2	zinniol	123	Dibutyl malate
3	Zaleplon	124	diacetyl trimer
4	Tripropionin	125	Dipentyl phthalate
5	Valsartan	126	Deoxytubulosine
6	Valproic acid B-D-glucuronide	127	deoxypyridinoline
7	Uridine	128	Daunorubicinol
8	Uric acid	129	danegaptide
9	trp-lys	130	Dabigatran
10	Trolox	131	D-(+)-Tryptophan
11	Tritace	132	cytidine 5'-monophosphate
12	Triethyl citrate	133	Codeine-6-glucuronide
13	Tributyl citrate acetate	134	clobetasone
14	Trepibutone	135	cis-Furconazole
15	TMPTMA	136	Cinalukast
16	Tixocortol	137	chlorbenzoxamine
17	Tiliacorine	138	Chaparrin
18	Tetraneurin A	139	Catalpol
19	Taxifolin	140	butyrin
20	Suberic acid	141	Butylparaben
21	Sparfloxacin	142	Botrydial
22	Sibrafiban	143	bolmantalate
23	shanzhiside	144	CID: 6453389
24	Sesamex	145	benzoquinoneacetic acid
25	Sebacic acid	146	Balapiravir
26	S-(4-Azidophenacyl)glutathione	147	Avenein
27	Rimexolone	148	Aurasperone E
28	Rehmaionoside C	149	Aurasperone C
29	Razupenem	150	Asparagine
30	pseudouridine	151	Ascorbyl stearate
31	PROPOFOL GLUCURONIDE	152	Artesunate
32	Propargite	153	Artemisinin
33	propamidine	154	Aprobarbital
34	prifelone	155	Anisatin
35	pirsidomine	156	Ancymidol
36	Picrocrocin	157	amiloxate
37	Picein	158	Aderbasib
38	Phenylbutazone	159	Adenosine
39	Phenethyl Î2-primeveroside	160	Adenine
40	Phaseolotoxin	161	Acevaltrate
41	Patuletin	162	Acetylblasticidin S
42	Pamapimod	163	Aceturic acid
43	Ozenoxacin	164	Abietin
44	Oxibendazole	165	CID: 3085134
45	Otenabant	166	7-deoxyloganin
46	omidenepag	167	Acrasin
47	Olprinone	168	Erinapyrone C
48	Octyl gallate	169	5-Hydroxypyrazinecarboxamide
49	O,O-Diethyl thiophosphate	170	Aminoshikimic acid
50	NP-020916	171	CID: 555814
51	NP-020760	172	CID: 108214
52	NP-020290	173	CID: 124202076
53	NP-016596	174	4-tert-Amylphenol
54	NP-015948	175	4-Oxoproline
55	NP-014604	176	CID: 545130
56	NP-004715	177	4-Hydroxy Valsartan
57	Norethisterone enanthate	178	Dihydroferulic acid 4-O-glucuronide
58	Niceritrol	179	3-0-feruloyl-D-quinic acid
59	CID: 135445504	180	CID: 22833525
60	N-Glycosyl-L-asparagine	181	3-Hydroxysebacic acid
61	CID: 443993	182	CID: 23425504
62	CID: 46173719	183	CID: 430146
63	[L-Asp(4-L-Arg)]n-L-Asp	184	CID: 2809698
64	CID: 440731	185	CID: 502619
65	Phenylacetylaspartic acid	186	CID: 118796875
66	N(4)-phosphoagmatine	187	CID: 135476781
67	Montelukast Sulfoxide	188	CID: 10264377
68	4-Hydroxymephenytoin	189	2-(acetylamino)-3-(1H-indol-3-yl)propanoic acid
69	Mitoxantrone	190	2-(Acetylamino)hexanoic acid
70	2-Methylphloroglucinol	191	CID: 5287432
71	Mexicanin E	192	2,5-Dimethyl-4-ethoxy-3(2H)-furanone
72	Metribolone	193	2,4-Dibromophenol
73	Medroxyprogesterone 17-acetate	194	CID: 447920
74	Medrogestone	195	2,2'-Methylenebis(4-methyl-6-tert-butylphenol)
75	Matricin	196	2'-Deoxyuridine
76	Magnoline	197	CID: 5462475
77	Loganin	198	Cibaric acid
78	Leukotriene B4	199	12-epi Leukotriene B4
79	Laninamivir	200	12,13-Epoxytrichothec-9-ene-3,4,8, 15-tetrol
80	L-Histidine	201	12,13-dihydroxyfumitremorgin C
81	L-alpha-Aspartyl-L-phenylalanine	202	1-Palmitoyl-2-hydroxy-sn-glycero-3-PE
82	jamaicamide A	203	1-O-(4-Hydroxybenzoyl)-ß-D-glucopyranose
83	Inosine diphosphate	204	CID: 51543738
84	ibufenac	205	1-Cyclohexenecarboxy lic Acid
85	hexobarbital	206	5-Methyluridine
86	Heptylparaben	207	CID: 1172
87	Heptopyranosides	208	Citrusinine I
88	Heliotrine	209	Santonin
89	haplophytine	210	Ginsenoside Re
90	Lexipafant	211	Calendulaglycoside B
91	Guanosine monophosphate (GMP)	212	glycerol 1,2-dibutanoate
92	Guanosine	213	SID: 85382723
93	guanitoxin	214	CID: 73055
94	Grepafloxacin glucuronide	215	CID 9980845
95	Glucosylgalactosyl hydroxylysine	216	(-)-Rhododendrin
96	glu-pro	217	(+/-)-Camphoric acid
97	Ginsenoside Ro	218	(+)-streptol
98	Geniposidic acid	219	(+)-abscisic acid B-D-glucopyranosyl ester
99	Geniposide	220	Ginsenoside Rb2
100	Gemfibrozil	221	Oleanolic acid
101	fructosylglycine	222	Isoleucine
102	fosfocreatinine	223	L-Threonine
103	Foretinib	224	N6-Acetyl-L-lysine
104	flumetasone	225	Mesoridazine
105	Ferulic acid	226	L-Tyrosine
106	Eugenol	227	L-Pyroglutamic acid
107	Eudesobovatol A	228	L-Phenylalanine
108	Etretinate	229	Isocytosine
109	Etoposide phosphate	230	Glycyl-L-leucine
110	Etoglucid	231	Dutasteride
111	Ethyl malate	232	Docosahexaenoic acid
112	Estradiol valerate	233	DL-Tryptophan
113	Ensulizole	234	DL-Lysine
114	Embelin	235	D-(+)-Proline
115	edotecarin	236	Cytarabine
116	Dolichyl b-D-glucosyl phosphate	237	Amitriptyline-d3
117	DL-ß-Leucine	238	Alverine
118	DL-TYROSINE	239	10-Hydroxy-2-decenoic acid
119	DL-Arginine	240	Pirbuterol
120	Disperse orange 3	241	Tolycaine
121	Dinobuton	242	Sunitinib
Note: CID is the identification number established for metabolites in the PubChem database (https://pubchem.ncbi.nlm.nih.gov/); and 86 unidentified compounds have been omitted from the table

## Sheet: supplementary figure 1
Figure S1. Standard curve of total saponins in Panax notoginseng

## Sheet: supplementary figure 2
Figure S2. Secondary mass spectrum characterization of Notoginseng saponins fragment ions.
